# Supplementary material for: The time-effect relationship of intra-articular ozone injection for knee osteoarthritis: a systematic review and meta-analysis
Source: Front Pain Res (Lausanne). 2026 Jun 17;7:1843756. doi: 10.3389/fpain.2026.1843756 (PMC13319046; doi:10.3389/fpain.2026.1843756)
Supplement: Supplementary file 1 [file Datasheet2.zip]

Archive with 3 entries (2 files):
- Supplementary files/
- Supplementary files/Raw data and calculation of mean and SD for all RCTs.xlsx
- Supplementary files/Supplementary Material.docx
