# Supplementary material for: The time-effect relationship of intra-articular ozone injection for knee osteoarthritis: a systematic review and meta-analysis
Source: Front Pain Res (Lausanne). 2026 Jun 17;7:1843756. doi: 10.3389/fpain.2026.1843756 (PMC13319046; doi:10.3389/fpain.2026.1843756)
Supplement: Supplementary file 1 [file Datasheet2.zip › Supplementary files/Raw data and calculation of mean and SD for all RCTs.xlsx]

## Sheet: WOMAC Total T1
raw data extraction
WOMAC Total T1	Author	Baseline				T1				Mean Change From Baseline
		Intervention Group		Control Group		Intervention Group		Control Group		Intervention Group					Control Group
		Mean	SD	Mean	SD	Mean	SD	Mean	SD	Mean	95% CI lower limit	95% CI upper limit	SD	Total	Mean	95% CI lower limit	95% CI upper limit	SD	Total
4A (40µg/mL)	Zahra Arjmanddoust 2025	50.4	12.8	43.15	14.9	17.35	10.51	33.15	6.9	-33.05			11.8225	20	-10			12.9155	20
4B (20µg/mL)	Zahra Arjmanddoust 2025	48.78	10.07	43.15	14.9	19.15	10.46	33.15	6.9	-29.63			10.2706	19	-10			12.9155	20
6	Cristiano Sconza 2025	44	12.3	43.7	12.4	26.3	13.7	25.8	16.9	-17.7			13.0564	56	-17.9			15.1595	56
7	Cristiano Sconza 2023	45.6	15.1	45.8	20.1	18.7	14.3	14	13.1	-26.9			14.7163	22	-31.8			17.6723	22
9	Arash Babaei-Ghazani 2018	62.61	20.871	67.87	20.709	52.65	20.684	43.23	22.39	-9.96			20.7781	31	-24.64			21.5986	31
10	Nahla M. Gaballa 2018	52	6.8	52	5.5	34.5	7	45	6	-17.5			6.90217	20	-7			5.76628	20
11	Tahir Mutlu Duymus 2017	76	11.9	77	2.5	31.1	12.9	33.2	12.2	-44.9			12.4302	35	-43.8			11.162	34
14	Li JuanHong 2021	62.51	5.77	62.98	5.79	38.53	5.13	44.72	6.57	-23.98			5.47811	48	-18.26			6.21681	48
15	Sefa Gümrük Aslan 2024	69.03	15.89	57.91	18.97	42.99	18.67	45.95	17.3	-26.04			17.4469	49	-11.96			18.1926	47
	transformation formula： 1、Mean±95% CI： ①n≥100，SD=√n*(95% CI upper limit-95% CI lower limit)/3.92 ②n≤60，SD=√n*(95% CI upper limit-95% CI lower limit)/(TINV（1-0.95，n-1）*2) ③60＜n＜100，either one or the other 2、Baseline（Mean±SD）and post-intervention（Mean±SD）,evaluation of changes： ①Mean Change From Baseline = Mean post-intervention — Mean Baseline ②SD Change From Baseline = √(SD Baseline²+ SD post-int…

## Sheet: VAS T1
raw data extraction
VAS T1	Author	Baseline				T1				Mean Change From Baseline
		Intervention Group		Control Group		Intervention Group		Control Group		Intervention Group					Control Group
		Mean	SD	Mean	SD	Mean	SD	Mean	SD	Mean	95% CI lower limit	95% CI upper limit	SD	Total	Mean	95% CI lower limit	95% CI upper limit	SD	Total
4A (40µg/mL)	Zahra Arjmanddoust 2025	8.25	0.85	7.75	0.78	3	1.41	6	1.25	-5.25			1.22967	20	-1.75			1.09357	20
4B (20µg/mL)	Zahra Arjmanddoust 2025	7.94	0.62	7.75	0.78	2.94	1.35	6	1.25	-5			1.17043	19	-1.75			1.09357	20
9	Arash Babaei-Ghazani 2018	77.35	16.382	80.9	14.75	53.97	25.234	48.52	28.452	-23.38			22.1752	31	-32.38			24.6457	31
10	Nahla M. Gaballa 2018	6.9	1.2	7.2	0.95	4.6	1.4	5.3	1.3	-2.3			1.31149	20	-1.9			1.16512	20
11	Tahir Mutlu Duymus 2017	7.2	1.1	8.3	0.4	3.5	1.5	2.6	1.2	-3.7			1.34536	35	-5.7			1.0583	34
13	Mahshid Nazarieh 2024	46.57	16.87	55.95	15.62	22.1	12.38	59.5	16.92	-24.47			15.1331	19	3.55			16.3089	20
14	Li JuanHong 2021	7.21	1.23	7.23	1.12	4.12	1.98	4.27	2.56	-3.09			1.73144	48	-2.96			2.22279	48
15	Sefa Gümrük Aslan 2024	7.32	1.4	7.87	1.39	4.2	1.74	4.48	2.02	-3.12			1.59737	49	-3.39			1.79017	47

## Sheet: WOMAC Pain T2
raw data extraction
WOMAC Pain T2	Author	Baseline				T2				Mean Change From Baseline
		Intervention Group		Control Group		Intervention Group		Control Group		Intervention Group					Control Group
		Mean	SD	Mean	SD	Mean	SD	Mean	SD	Mean	95% CI lower limit	95% CI upper limit	SD	Total	Mean	95% CI lower limit	95% CI upper limit	SD	Total
2	Seyed Ahmad Raeissadat 2021	9.29	1.8	9.44	1.6					-5.9	-6.4	-5.5	3.0995	48	-4.3	-4.6	-3.9	2.43704	49
4A (40µg/mL)	Zahra Arjmanddoust 2025	11.1	3.09	9.35	3.45	2.95	2.89	8	2.84	-8.15			2.99501	20	-1.35			3.18906	20
4B (20µg/mL)	Zahra Arjmanddoust 2025	11.1	2.74	9.35	3.45	3.63	2.9	8	2.84	-7.47			2.8234	19	-1.35			3.18906	20
16	Fernandez-Cuadros 2019	15.59	3.46	14.88	2.65	4.03	3.97	5.55	2.62	-11.56			3.74116	27	-9.33			2.63513	27

## Sheet: WOMAC Stiffness T2
raw data extraction
WOMAC Stiffness T2	Author	Baseline				T2
		Intervention Group		Control Group		Intervention Group		Control Group		Intervention Group					Control Group
		Mean	SD	Mean	SD	Mean	SD	Mean	SD	Mean	95% CI lower limit	95% CI upper limit	SD	Total	Mean	95% CI lower limit	95% CI upper limit	SD	Total
2	Seyed Ahmad Raeissadat 2021									-1.2	-1.4	-1	0.688777	48	-1.5	-1.8	-1.3	0.870372	49
4A (40µg/mL)	Zahra Arjmanddoust 2025	4.25	1.83	3.65	1.92	1.65	1.92	2.65	1.3	-2.6			1.87662	20	-1			1.69717	20
4B (20µg/mL)	Zahra Arjmanddoust 2025	3.68	1.14	3.65	1.92	1.52	1.02	2.65	1.3	-2.16			1.08499	19	-1			1.69717	20
16	Fernandez-Cuadros 2019	4.33	2.41	2.44	1.82	0.92	0.99	0.4	0.63	-3.41			2.09817	27	-2.04			1.60084	27

## Sheet: WOMAC Function T2
raw data extraction
WOMAC Function T2	Author	Baseline				T2
		Intervention Group		Control Group		Intervention Group		Control Group		Intervention Group					Control Group
		Mean	SD	Mean	SD	Mean	SD	Mean	SD	Mean	95% CI lower limit	95% CI upper limit	SD	Total	Mean	95% CI lower limit	95% CI upper limit	SD	Total
2	Seyed Ahmad Raeissadat 2021									-15.9	-17	-14.8	3.78827	48	-11.5	-12.8	-10.2	4.52593	49
4A (40µg/mL)	Zahra Arjmanddoust 2025	35.05	9.08	30.15	10.15	11.1	8.57	25.2	8.21	-23.95			8.83605	20	-4.95			9.33248	20
4B (20µg/mL)	Zahra Arjmanddoust 2025	35	8.1	30.15	10.15	12.57	8.36	25.2	8.21	-22.43			8.23308	19	-4.95			9.33248	20
16	Fernandez-Cuadros 2019	48.92	16.67	44.48	12.47	16.4	12.48	15.25	12.38	-32.52			15.0199	27	-29.23			12.4252	27

## Sheet: VAS T2
raw data extraction
VAS T2	Author	Baseline				T2				Mean Change From Baseline
		Intervention Group		Control Group		Intervention Group		Control Group		Intervention Group					Control Group
		Mean	SD	Mean	SD	Mean	SD	Mean	SD	Mean	95% CI lower limit	95% CI upper limit	SD	Total	Mean	95% CI lower limit	95% CI upper limit	SD	Total
1	A. GIOMBINI 2016	6.62	0.84	6.9	0.68	2.4	1.41	2.4	0.48	-4.22			1.22854	23	-4.5			0.60531	23
2	Seyed Ahmad Raeissadat 2021	8.1	1	8.22	1.1					-5.9	-6.3	-5.6	1.20536	48	-5.3	-5.6	-4.9	1.21852	49
3	Carlos Ce ar Lopes de Jesus 2017	7.2	2.1	7.3	1.8	1.7	2.6	4.8	3.6	-5.5			2.38956	61	-2.5			3.11769	35
4A (40µg/mL)	Zahra Arjmanddoust 2025	8.25	0.85	7.75	0.78	2.85	1.26	6.05	1.35	-5.4			1.11315	20	-1.7			1.17384	20
4B (20µg/mL)	Zahra Arjmanddoust 2025	7.94	0.62	7.75	0.78	2.78	1.18	6.05	1.35	-5.16			1.02235	19	-1.7			1.17384	20
16	Fernandez-Cuadros 2019	8	1.46	8.14	1.03	2.14	2.07	2.96	1.53	-5.86			1.84236	27	-5.18			1.35126	27

## Sheet: WOMAC Total T3
raw data extraction
WOMAC Total T3	Author	Baseline				T3
		Intervention Group		Control Group		Intervention Group		Control Group		Intervention Group					Control Group
		Mean	SD	Mean	SD	Mean	SD	Mean	SD	Mean	95% CI lower limit	95% CI upper limit	SD	Total	Mean	95% CI lower limit	95% CI upper limit	SD	Total
6	Cristiano Sconza 2025	44	12.3	43.7	12.4	27.8	15.4	20.4	15.3	-16.2			14.1078	56	-23.3			14.0759	56
7	Cristiano Sconza 2023	45.6	15.1	45.8	20.1	17.7	14	14.8	16.4	-27.9			14.5812	22	-31			18.5292	22
8	Ghada Abd 2025	42.24	4.68	42.16	4.69	26.38	3.39	26.38	3.39	-15.86			4.1868	20	-15.78			4.19394	20
9	Arash Babaei-Ghazani 2018	62.61	20.871	67.87	20.709	47.81	20.168	51.61	26.37	-14.8			20.5285	31	-16.26			24.0446	31
10	Nahla M. Gaballa 2018	52	6.28	52	5.5	48	7	53.2	7.4	-4			6.66921	20	1.2			6.65658	20
11	Tahir Mutlu Duymus 2017	76	11.9	77	2.5	53.1	15.9	35.3	10.5	-22.9			14.3252	35	-41.7			9.5	34
12	Masoud Hashemi 2015	56.3	11.5	58.5	13.3	81.6	13.7	83.7	15.3	25.3			12.7432	40	25.2			14.4045	40
15	Sefa Gümrük Aslan 2024	69.03	15.89	57.91	18.97	33.43	18.24	37.1	17.8	-35.6			17.1859	49	-20.81			18.4129	47

## Sheet: VAS T3
raw data extraction
VAS T3	Author	Baseline				T3				Mean Change From Baseline
		Intervention Group		Control Group		Intervention Group		Control Group		Intervention Group					Control Group
		Mean	SD	Mean	SD	Mean	SD	Mean	SD	Mean	95% CI lower limit	95% CI upper limit	SD	Total	Mean	95% CI lower limit	95% CI upper limit	SD	Total
9	Arash Babaei-Ghazani 2018	77.35	16.382	80.9	14.75	53.16	26.771	62.65	31.166	-24.19			23.3772	31	-18.25			27.0034	31
10	Nahla M. Gaballa 2018	6.9	1.2	7.2	0.95	6.2	1.8	7	1	-0.7			1.58745	20	-0.2			0.975961	20
11	Tahir Mutlu Duymus 2017	7.2	1.1	8.3	0.4	5.7	1.2	3.1	0.9	-1.5			1.15326	35	-5.2			0.781025	34
12	Masoud Hashemi 2015	7.6	1.3	8.1	1.1	2.8	1.1	3	1.2	-4.8			1.21244	40	-5.1			1.15326	40
15	Sefa Gümrük Aslan 2024	7.32	1.4	7.87	1.39	3.18	1.81	4.17	2.02	-4.14			1.64381	49	-3.7			1.79017	47

## Sheet: WOMAC Total T6
raw data extraction
WOMAC Total T6	Author	Baseline				T6
		Intervention Group		Control Group		Intervention Group		Control Group		Intervention Group					Control Group
		Mean	SD	Mean	SD	Mean	SD	Mean	SD	Mean	95% CI lower limit	95% CI upper limit	SD	Total	Mean	95% CI lower limit	95% CI upper limit	SD	Total
2	Seyed Ahmad Raeissadat 2021	42.79	8.2	42.75	11.1					-11.9	-13.2	-10.5	4.64924	48	-14.7	-16.4	-12.9	6.0926	49
5	Seyed Ahmad Raeissadat 2018	40.8	9	38.5	8	20.4	5	17.1	4.2	-20.4			7.81025	67	-21.4			6.93109	74
6	Cristiano Sconza 2025	44	12.3	43.7	12.4	30.3	16.5	22.8	14.3	-13.7			14.8523	56	-20.9			13.451	56
7	Cristiano Sconza 2023	45.6	15.1	45.8	20.1	20.9	15.8	17.9	16.7	-24.7			15.4619	22	-27.9			18.6341	22
11	Tahir Mutlu Duymus 2017	76	11.9	77	2.5	76.6	10.7	44.5	6.6	0.6			11.3477	35	-32.5			5.77148	34

## Sheet: VAS T6
raw data extraction
VAS T6	Author	Baseline				T6				Mean Change From Baseline
		Intervention Group		Control Group		Intervention Group		Control Group		Intervention Group					Control Group
		Mean	SD	Mean	SD	Mean	SD	Mean	SD	Mean	95% CI lower limit	95% CI upper limit	SD	Total	Mean	95% CI lower limit	95% CI upper limit	SD	Total
2	Seyed Ahmad Raeissadat 2021	8.1	1	8.22	1.1					-4	-4.3	-3.7	1.03317	48	-4.2	-4.6	-3.9	1.21852	49
5	Seyed Ahmad Raeissadat 2018	7.6	2.8	7.1	3.2	2.6	2	3	2.4	-5			2.498	67	-4.1			2.88444	74
11	Tahir Mutlu Duymus 2017	7.2	1.1	8.3	0.4	7.3	1.03	4.3	1.03	0.1			1.06672	35	-4			0.899389	34
13	Mahshid Nazarieh 2024	46.57	16.87	55.95	15.62	21.3	9.69	55.75	17.79	-25.27			14.6637	19	-0.2			16.8104	20

[truncated: 3 more sheets: WOMAC Total T12, VAS T12, Data Summray]
